# Supplementary material for: Genomic rearrangements and signatures of breeding in the allo-octoploid strawberry as revealed through an allele dose based SSR linkage map
Source: BMC Plant Biol. 2014 Mar 1;14:55. doi: 10.1186/1471-2229-14-55 (PMC3944823; doi:10.1186/1471-2229-14-55)
Supplement: Additional file 1: Table S1 — Primer pairs. Excel sheet with primer pairs used in this study. [file 1471-2229-14-55-S1.xlsx]

## Sheet: Primertable for HKMAP
marker	LG	Forward	Reverse (no gttt)	Source	Direct or 17mer
ARSFL001	5	GCGCGCATAAGGCAACAAAG	GCGAATGGCAATGACATCTTCTC	Lewers et al. 2005	17mer
ARSFL004	4	gcggtcgcattgagttggaggata	gcgtagccaaacaccgatctacc	Ashley et al. 2003	17mer
ARSFL007	6	GCGCGCATAAGGCAACAAAG	GCGAATGGCAATGACATCTTCTC	Ashley et al. 2003	Direct
ARSFL009	3	GCGAGGCGATCATGGAGAGA	GCGTTTCCTACGTCCCAATAAATC	Ashley et al. 2003	17mer
ARSFL010	1	GCGTCAGCCGTAGTGATGTAGCAG	GCGCCAGCCCCTCAAATATC	Lewers et al. 2005	17mer
ARSFL011	7	GCGAAGCATAACTGGCAGTATCTG	GCGGGCCTAGGTGATCTTGGA	Lewers et al. 2005	17mer
ARSFL012	2	GCGGAACCAAGCCAATAAGATG	GCGACCACGACAGTTTCTCACTCT	Lewers et al. 2005	Direct
ARSFL015	2	GCGGGCTGTCCACACTCCTTTCT	GCGATGCGTAAGTCTCTTCAAATA	Lewers et al. 2005	17mer
ARSFL022	6	gcgaaccccattaacagcttca	gcgatcaaattcccctctaacaat	Lewers et al. 2005	Direct
ARSFL027	3	gcgaagcccagactcaattacc	gcgtacccgccattgttac	Lewers et al. 2005	Direct
ARSFL028	3	gcgccggtgctgattcttcttgtt	gcgccttcctcttactgcgacaaa	Lewers et al. 2005	Direct
ARSFL031	2	CGACCCAGCGACTACATTG	ACTTTAACCGCCACCAACTG	Lewers et al. 2005	17mer
ARSFL092	1	tccggtgacgaatctaaagg	gaagaacaagcaccaccaca	Lewers et al. 2005	17mer
ARSFL096	5	agtctaggctgcttgggttg	ccaagggaagaacagacatga	Lewers et al. 2005	Direct
BFACT002	2	ACTAGGAAGATGCGGTGTGG	GCAGGGCTTCAGAGAAATCA	Rousseau-Gueutin et al. 2008	17mer
BFACT004	7	CGAAAAATCCTTGCTTCATCA	TCTTCTCCACCGTCTTCCAC	Rousseau-Gueutin et al. 2008	17mer
BFACT005	5	TGGGTCTCTCACACAAAGTCC	CTGAAATTGAAGCGAGGAGC	Rousseau-Gueutin et al. 2008	17mer
BFACT008	4	TCCTCTGGACACATCAACCA	CACAACATGATAGATGAGGAGAGATAG	Rousseau-Gueutin et al. 2008	Direct
BFACT010	6	TGTCATTTCCTCCAGTCTTATTCC	CAGCAACATCCATGGCTACC	Rousseau-Gueutin et al. 2008	Direct
BFACT015	2	AAGCCTTGGGTTTGGTTTG	CTCGATCTCACACCTTCGTACTT	Rousseau-Gueutin et al. 2008	17mer
BFACT018	7	AGGATCGGAGAACAGCAGAG	CTCCCTCCTCTCCAACTGTG	Rousseau-Gueutin et al. 2008	17mer
BFACT019	7	AAAAACCCTAATGGCCTAATCTG	GATTGACTGATGGATTCGTTTG	Rousseau-Gueutin et al. 2008	17mer
BFACT029	7	AGGGTGGGTTGTGTAAATCCT	TGAAATGCCAGAGAGACAACTTT	Rousseau-Gueutin et al. 2008	17mer
BFACT031	7	TCAAAAACTCATCACCATACCAG	CACGGGGCATGATATGTTC	Rousseau-Gueutin et al. 2008	17mer
BFACT036	3	TGCAAGCTGACAAACAGAAAA	TCGGATCGATGTTACTTTCAGA	Rousseau-Gueutin et al. 2008	Direct
BFACT039	2	ATGGCCACTGCTGTCATTTT	TCAGATTTGCTTGTCTGGCTTA	Rousseau-Gueutin et al. 2008	17mer
BFACT041	1	TAGGTGTGGAGAAGCCCAAC	GCCCAGGTAAGGAGAGGAGA	Rousseau-Gueutin et al. 2008	17mer
BFACT043	3	GATGCCCAGGCACATTTAAG	ACCCCGTTTGTGTTGTCATT	Rousseau-Gueutin et al. 2008	17mer
BFACT044	7	TAGGAGCGTTTGCTCTGTGA	TGATGATCGAAGTGGGTTTG	Rousseau-Gueutin et al. 2008	17mer
BFACT045	3	ATGTAGGCACCCCCTCAAA	GAGGCAGAAGTGTTTTTCGTG	Rousseau-Gueutin et al. 2008	Direct
BFACT047	6	ATCGTACCTATGCATCATCTGC	AGGCAGGACCATCAACTAAGAG	Rousseau-Gueutin et al. 2008	17mer
BFACT048	1	CTGAGGCCCAAAACCAATAA	CTTCCGGCAACCTAGATGAG	Rousseau-Gueutin et al. 2008	17mer
BFACT050	3	CATATTAGGTCGGGTAGTT	CAACGCAGACTATTTTTCT	Rousseau-Gueutin et al. 2008	17mer
CEL2	5	ggtgttcagacccttgttgc	atgcttaccagctttaccttgc	Sargent et al. 2007	17mer
CFVCT003	5	TCGTCGATCTCTAAAACAAGGTC	ACCACCACCCATTCTGAGTT	Monfort et al. 2006	17mer
CFVCT005	1	GCGACAGCTTAGGGTTGAAG	CTTCTCCTCGCCTGTGAAAT	Monfort et al. 2006	Direct
CFVCT008	4	GAACAGAGGCCGGGAATC	ACCGGATGGGGTAAGGTAAG	Monfort et al. 2006	17mer
CFVCT011	3	GCTCTTTCGCCACAAGATGT	GAGGTAGACCTCTTCAGTCATCG	Monfort et al. 2006	17mer
CFVCT013	2	CCGTCGGTCATCTCTGAAAC	GAGAGAAAGTTTCCGATCGG	Monfort et al. 2006	17mer
CFVCT014	4	GGCACCACGGATTTCAAGTA	TGTTGCGTTTTCAAGCTCAC	Monfort et al. 2006	17mer
CFVCT015	2	CAAAATGTATTAGGGCCTGCAT	GAAGCGGGTTGAGCATGT	Monfort et al. 2006	17mer
CFVCT017	6	GCATCTCCAAAGCTCTCACG	GCCTAAACCAAACCCAAAATC	Monfort et al. 2006	17mer
CFVCT018	1	CCAGACGAGATCCATTTTCAA	CCGTCGGTCCTCTCTGAA	Monfort et al. 2006	17mer
CFVCT021	2	CTTGTCGATCAAAGCAGCAA	CGAAAACCCACCTTCTTCAA	Monfort et al. 2006	17mer
CFVCT023	5	GTCGCTCCGTTTCAGGTAAA	TAAGCCGGGGATTATTTTTG	Monfort et al. 2006	Direct
CFVCT024	5	CCCCGGAAAGCTGGTAAATA	TCTTCAAATTGTGGCTGCAT	Monfort et al. 2006	17mer
CFVCT026	7	CGCGTCAAAGATACACGAGA	GGCTTCCGATCGATATTCAA	Monfort et al. 2006	Direct
CFVCT029	6	TTGGAGATTGCAGCAAAAGA	CGACGTTTGCCCTCTTTCT	Monfort et al. 2006	17mer
CFVCT031	2	GAAGACTCGCCAAACTGCTC	CAGATCAAAGATGGGTCGAAG	Monfort et al. 2006	17mer
CFVCT032	3	ACGCTTCATGCCATTCTCTT	CATCGATTCACTGCTGTCGT	Monfort et al. 2006	Direct
CFVCT035	3	CCGGTCAAAACACCAAAACT	CTGGAAAGGAAACGATTGGA	Monfort et al. 2006	Direct
CHFam023	4	AGGAGAAGACCGGCTGTGTA	TGCCTATAGCTGTGGCTGTG	Gil-Ariza et al. 2006	17mer
CHFam1	6	GGAGATTATGCACAAAATATAGAGA	CCAGAACTCCATCAGCCTCT	Gil-Ariza et al. 2006	Direct
ChFam29	5	ACTTCATCGCCAGAATGGTC	GCCATTCAATACACAATCCAA	Gil-Ariza et al. 2006	17mer
CHFaM4	2	CCCAGCATATACTTTGCCGTA	TCCTTTCTTCATCCCCTCCT	Gil-Ariza et al. 2006	17mer
ChFam5	5	ATCGCGTTCATTCCTTTTGA	GACCCATATAGTCTCCAATAAAAGC	Gil-Ariza et al. 2006	Direct
CHFaM7	2	AATATATTACTCATCCAATCTTGTC	AGATGGAGGGCTTGGAAGTT	Gil-Ariza et al. 2006	Direct
CO378579	3	CCCCTATTCGACAACCAATG	TGGCTACCAAAGAACACGAA	Spigler et al. 2008	17mer
CO379659	3	AGGGGAGGCCTCACTTAGAG	TATCCATGAGATCCCAGCCT	Spigler et al. 2008	17mer
CO379796	2	TGTTGCAACTGCTTCTGCTT	AGCATTCACAGATGCTTCACA	Spigler et al. 2008	17mer
CO380869	4	ACAGCTACGACTGGAGGCAT	ACCACACTGACAGGACGATG	Spigler et al. 2008	17mer
CO816743	1	CAGAGCTACACAATGCCATCA	CTCCAAAGACTCCGAATTGC	Spigler et al. 2008	17mer
CO816938	4	CGAGGCCTTGTCTTCTTTGT	GCGGAGGTAGCTGTTGTAGC	Spigler et al. 2008	17mer
CO817185	2	CGCTAGCTTTTCTGCTCGAT	ACACTCCACCGGCTTACATC	Spigler et al. 2008	17mer
CO817563	3	GGGTTTCCAAGAAGACTCCC	GGAGTAGCGGTTGTCGTTGT	Spigler et al. 2008	17mer
CO817823	1	CAAAGAGAGCAGAGGCCAAA	ACGTTGTACTTGGACCGGAG	Spigler et al. 2008	17mer
CO817853	1	CCATTCAAAACCTCCTCTTCC	ATGGGTCCTTCGTCTGAGTG	Spigler et al. 2008	17mer
CO818048	1	GGGGGAGAAGGACAAGACTC	CGGAGCAGTAGCTGCCTTAG	Spigler et al. 2008	17mer
CO818147	7	AGGCAAAACTCAACCACCAC	TCGGAGTAATGCTTCTGGGT	Spigler et al. 2008	17mer
CO818160	1	GGAAACCCCAAAGTGGAGAT	GACGAGGCCATCTGAAACAT	Spigler et al. 2008	17mer
CX661101	1	TGGGTTTCTGTTTGTCTCCC	GGCCTAGTGGGTTACTGGGT	Spigler et al. 2008	17mer
CX661225	4	GCTCTCCTCCTCCGTCTCTT	GTTTAGCTTCTCCGCTGACG	Spigler et al. 2008	17mer
CX661264	2	GCTCTCAGATCCCTCTACCG	AATTTGCAGCCATCAAGTCC	Spigler et al. 2008	17mer
CX661492	1	CCCCATAAAACATCACACATT	CCTCTTGCTTCTTGGAATGC	Spigler et al. 2008	17mer
CX661626b	7	ACAGAGCTGCGTAACCGACT	AACGAGGTGGTGGAATCTTG	Spigler et al. 2008	17mer
CX661654	6	CGATCATTCAATTCTCGGCT	AGGCAATGAGAGAAAAGGCA	Spigler et al. 2008	17mer
DV438287	1	ATCCAACCACTTGGTTCTCG	CAACAAGGGTAGTAGGGGCA	Isobe et al. 2013	Direct
DV439057	3	CCTCCCACATGTACACGACA	AGTTGAAACCTCTGCTCCGA	Isobe et al. 2013	Direct
DV440672	6	CAAACTCCCACACACACACA	AATGTACCTTTCTTCGCCCC	Isobe et al. 2013	Direct
EMFn010	5	GATTAATGCCCAGTGATGGAAT	CACTGTGGAAGTATGTGTTGGG	Sargent et al. 2004	17mer
EMFn049	1	gctagcgttcaaattaagacca	ggtatcggattgaggaaatcaa	Sargent et al. 2004	Direct
EMFn110	5	GACGCTTCGGAGACTGAGG	CCCCCTTAAAAATAATTAAATCTCC	Sargent et al. 2006	Direct
EMFn121	2	GGTCCCTAAGTCCATCATGC	GAGTGGATGCAAACATGAGC	Sargent et al. 2006	Direct
EMFn123	6	CATTTCGGGCACACTTCC	AGACGGCAAAGAGACTCACC	Sargent et al. 2006	Direct
EMFn125	3	CCCAACCCTAAACCATACCC	ATGGTTGCCTTTGATTCACG	Sargent et al. 2006	17mer
EMFn128	1	CATCAACATTCACATGAATTTACC	CGGCGGATCTAGTTTTGAGG	Sargent et al. 2006	Direct
EMFn136	1	TTTCTCTTTTGCTCCATAGTTCC	TTCATCAGGATCCAGAAGTCC	Sargent et al. 2006	Direct
EMFn153	6	CTCGAGCTCCCTTTCTATCG	TGGCCAAATGTTCTCACTAGC	Sargent et al. 2006	Direct
EMFn160	2	GCATCCTTGGGAAATTAATGC	TTGGGAAGGATCATAAAAACC	Sargent et al. 2006	Direct
EMFn170	3	CAGTTTGCCCAACAACAAGG	TTGATGGCAACAAATCACG	Sargent et al. 2006	17mer
EMFn181	1	CCAAATTCAAATTCCTCTTTCC	GCCGAAAAACTCAAACTACCC	Sargent et al. 2006	Direct
EMFn185	6	GTAACGACGGCTGCTTCTCC	CGCTCGCTCTTATAAACTTCC	Sargent et al. 2006	17mer
EMFn198	1	CCAAATTGTCCTTGATGTCG	CACCTGCTTCAAAGCAAACC	Sargent et al. 2006	17mer
EMFn202	3	CTCTCTCCCTCAACCTCTCG	TGGACCAATATCTCCCTTGC	Sargent et al. 2006	Direct
EMFn207	3	TTGGCAAGAATTTATAGCATCG	TCAGGATGTCTTCAGCAAGG	Sargent et al. 2006	Direct
EMFn213	7	AGCGTGATTTTGCCTTTGTT	CACAGTAAAGAACAGGAGGGAGAT	Sargent et al. 2006	Direct
EMFn214	2	CTAATTCAGCCGCCAGGTC	CTGCAGCTCGTAACGACAAG	Sargent et al. 2006	17mer
EMFn225	5	AAGGAAAAATGCTCAAATACCC	TACGTGCGACGTTAGAGTCC	Sargent et al. 2006	17mer
EMFn226	3	CGTCAAAGGAACCCTATTTCG	GTGACGGAGGCATCTTGG	Sargent et al. 2006	17mer
EMFn230	1	AATGACTACGACAACGACAGTCT	AGGGAAAATGCCCAAATACC	Sargent et al. 2006	17mer
EMFn235	2	AGGAACAAGAGCTGGCAATG	CTCAAGTATCAGGCCTCCAAG	Sargent et al. 2006	Direct
EMFv003	2	CTCTGATTCTTCTTCGTCCACCAT	TCCCCAGAGAATTAAACAGTCGTA	James et al. 2003	17mer
EMFv004	3	ttgccaattcatataggacatgaa	ggcgcaatggcagtctct	James et al. 2003	17mer
EMFv006	6	CGCCGTTTGAGATTGCCCTGAA	CAAATTGCCACCCCTAGAGAAAAG	James et al. 2003	Direct
EMFv007	4	GCAGGGGAATGGAGAAAGTGAT	ACCCCGCGCAGAGTTCTC	James et al. 2003	17mer
EMFv008	4	TGACCCGATACAAGACAAAAACC	CACTCATGTCGGTAGCCATTCTC	James et al. 2003	17mer
EMFv010	6	AATGGCGCCGTCCTTGAGCA	AAAACCCTAGCCCTACCCCACCTTC	James et al. 2003	17mer
EMFv016	3	AGCGCTTTAAACAACTTTCACAC	ATTTAGCCACACGACCATTTTC	Hadonou et al. 2004a	Direct
EMFv018	7	GCGCTTGGGGATGAGGGAGGAGAT	ACCCGGACAGGCCCAACCCAAAAA	Hadonou et al. 2004a	17mer
EMFv019	1	CGCCGGAGCTCCGCGTCTG	TCCCTCCCCGCCTCTACCGCTACT	Hadonou et al. 2004a	17mer
EMFv021	7	TCATTTTTCAGGGCCACGGGTAGA	GTGGTGGTTGAGGCAGTGGAGGAT	Hadonou et al. 2004a	Direct
EMFv023	7	AATTACCGAGCCTCCCACACTA	CAGCGCTAAAGCGGTTGC	Hadonou et al. 2004a	Direct
EMFv024	5	TAGCCTTTTCAGACTTATACTCCA	TATAAGATAAGTGGCCAACCAAT	Hadonou et al. 2004a	17mer
EMFv029	3	TACTATTGAAGAAACTCCTACTGA	TCTTTGATCTGCTTCCACCTT	Hadonou et al. 2004a	Direct
EMFv104	3	TGGAAACATTCTTACATAGCCAAA	CAGACGAGTCCTTCATGTGC	Sargent et al. 2003	17mer
EMFv142	2	GATCTGGTGAGGTGGAGGAA	CCCAATTCAGTGCCTCTCAG	Hadonou et al. 2004b	17mer
EMFv143	1	ACAATTGGAGCGACACCTTC	CCGCGGTTTGATGAGTAAAA	Hadonou et al. 2004b	17mer
EMFv144	1	ACCGGATCAAAATTGGAGTG	GCTATCTTGTCCCCCAATCA	Hadonou et al. 2004b	17mer
EMFv160AD	6	TCAAGGTCTTCTTGCCTGAAA	GGGAATCCCATCATCTGTAA	Hadonou et al. 2004b	17mer
EMFv168	3	AGGTCCATCTCCTCCAACAA	CACAGCTAAGGGGGATCATT	Hadonou et al. 2004b	17mer
EMFv183	2	TAGCCTTGCCAATCAAATCC	CCACTTTGGAAGACCAGTGC	Hadonou et al. 2004b	17mer
EMFvi008	7	TTGTTTGGATAGTGCGTGTTTC	AGTGCCAGGATCATGTTTTTCT	Sargent et al. 2003	17mer
EMFvi018	5	CAAACATGGAAGGAAAAGAAGG	GTCAGAGAGACCCATCTGAACC	Sargent et al. 2003	Direct
EMFvi025	6	TTGTGATCTCGTAGAAGGAGCA	GGGTTCCGTGAAACTAAACTTG	Sargent et al. 2003	Direct
EMFvi072	1	AGGTCTTCAATCACACTCCGAT	TATTTCCCACACTCCGAAACAT	Sargent et al. 2003	Direct
EMFvi108	5	GGACCCCAAAACATTGAATAAA	GAAGAGGGGAGGAGCAATAAAT	Sargent et al. 2003	17mer
EMFvi109	7	CTGCAACTTGTTTCCCGTTATT	AATTGCAGCAGTAGCAGCAG	Sargent et al. 2003	17mer
EMFvi136	4	GAGCCTGCTACGCTTTTCTATG	CCTCTGATTCGATGATTTGCT	Sargent et al. 2003	Direct
EMFvi146	2	ACGAAAAACAGCATACACATCG	TACCGCCCCTTAAGTTTGAGTA	Sargent et al. 2003	17mer
EXP1A	4	ctttctatggaggtggtgatgc	ctgcagtgttggttccatacc	Sargent et al. 2007	17mer
FAC004D	6	GCCAATGTTCGATGTTTCACTA	TCCTTGGGTCGATCACATAAAT	Lewers et al. 2005	17mer
Fac012a	6	TACACGTGTCCTAGGGTTTTCA	AGCGGAGAATGAGTGACGATAG	Lewers et al. 2005	17mer
Fvi11	2	GCATCATCGTCATAATGAGTGC	GGCTTCATCTCTGCAATTCAA	Ashley et al. 2003	17mer
Fvi6B	3	tcctgattcaaccacaagat	gtaacactcattgcttcaggta	Ashley et al. 2003	17mer
FvNES1	3	TGCTGATCATAGATCAGATGG	TGCT(C/T)GGTTTCAACGT(G/T)CAT	Sargent et al. 2007	17mer
PBCESSRFXA1	5	CAGAACCAGAACAAGAACAAG	TTGGGAAATAGGAAGATGTG	Keniry et al. 2006	Direct
PBCESSRFXA3	6	CTTCACTCCCTAACCCTCTT	TGTCTCTCCTCATCCTCATAC	Keniry et al. 2006	17mer
PBCESSRFXA4	3	CAGCAGAACCAGAAGCAG	CTACACCATCTCACTCTCACC	Keniry et al. 2006	17mer
PBCESSRFXA8	5	CACATCCTCACCAGCATC	TAGATTCCATAAAGCCATTCA	Keniry et al. 2006	17mer
PGLMA	6	gtgatggtggagttcattctcg	ggtcctcttcaagtgtttcagc	Sargent et al. 2007	17mer
PSContig944	1	TCGAATATTCCCTCCTTCCC	CTTGCCGAACTTCATGTTGA	Spigler et al. 2008	17mer
R514	1	Confidential (contact original authors)	Confidential (contact original authors)	Yan et al. 2005	Direct
Rh50	6	TGATGAAATCATCCGAGTGTCAG	TCACTTTCATTGGAATGCCAGAAT	Yan et al. 2005	Direct
Rh76	6	Confidential (contact original authors)	Confidential (contact original authors)	Yan et al. 2005	Direct
RW55E12	4	CGGTGGTTGGACATTAAAGC	GGAGGCAACAGCACACTCTC	Hibrand-Saint Oyant et al. 2008	17mer
TDFM1	1	Confidential (contact original authors)	Confidential (contact original authors)	Tom Davis & Paul Arens unpublished	Direct
TDFM2	1	Confidential (contact original authors)	Confidential (contact original authors)	Tom Davis & Paul Arens unpublished	Direct
TDFM6	5	Confidential (contact original authors)	Confidential (contact original authors)	Tom Davis & Paul Arens unpublished	Direct
TRF012	6	CCACCCCTTTACCTTTCACA	GTGATCGAAAACCGGTTCAA	Cipriani et al. 2006	17mer
TRF017	5	ACGAGGGTCACGGCTACTAA	TGACCAATCCGAAAGAAATCA	Cipriani et al. 2006	17mer
TRF029	6	GCTGATGTTGCCACACTGTT	CGAAAAGCATCGATTATTTATAATGT	Cipriani et al. 2006	17mer
TRF033	3	TGAAGGAAAAGAGTTTCATCAGC	CCAATACTTTATTCAGGACGTAAACA	Cipriani et al. 2006	17mer
UAFv7500	1	GTGAGAACACTAACACCACCA	GGATTTGAGGAGGGAGAA	Bassil et al. 2006b	17mer
UAFv7648	2	AACCAGAGCCAGAGCCAG	CGACAGTGATGTAGAGGAAGA	Bassil et al. 2006b	17mer
UAFv8216	2	GGTAATGCAGCACCAAATGA	GGAAGCGAAGCAGTTATGGA	Bassil et al. 2006b	17mer
UAFv9092	3	ACCACAATCCTCCGCCATT	AGTCGTGCTTGATGTTGAG	Bassil et al. 2006b	17mer
UAFv9768	1	CTCAACTACGCCACGCCC	AAGCAATCCATACAGAACAGA	Bassil et al. 2006b	17mer
UDF001	3	ATCGAAGCACATGAAGAACG	TGGGTGGTGACTGGTGAGTA	Cipriani et al. 2004	17mer
UDF002	1	TATGGCCAGGATTGTTTGCT	TAGGAGGAGGCGTTGAAATG	Cipriani et al. 2004	17mer
UDF003	5	ATAAGTGGCCAACCAATCCA	TTCAAAAGTGTAGTGCTGAAATCAC	Cipriani et al. 2004	17mer
UDF004	3	GCTTGCATTTCAATAGCTGGA	TTTACTGATGCAGGAGTAGAATGA	Cipriani et al. 2004	17mer
UDF006	5	CAGGCAGTTACTGAACTTACGG	AGAGTGCTCAGAGTCCATTGAT	Cipriani et al. 2004	Direct
UDF008	4	TGTTTGCGTGCCGATTATTA	TTAGCTCGCGTAAACTTCAGA	Cipriani et al. 2004	17mer
UDF010	1	ACAAGCATTTCACAGTGGAC	CACTGTAGATTATAAAGATACCTTACC	Cipriani et al. 2004	17mer
UDF016	3	TCATTCCGAATATGAGAAACCT	TGACACTGTTACAGAAAACACACTG	Cipriani et al. 2004	Direct
UDF018	1	CGGATCTAAGGCATCTTTTGG	TTGCACTCCTGCTTTACCTG	Cipriani et al. 2004	Direct
UDF019	6	TGGAAATCTGCACCGTAAGA	TCAGCACTTTAAGGCAGGTG	Cipriani et al. 2004	Direct
UDF025	6	TCTGACAGATGACAAAGTGTGTTC	TCCCGTCAACTTAATCTCATCTC	Cipriani et al. 2004	Direct
UDF033	1	GCTAGCTTATCACAGATTCTTTCAC	TCAGTGAAGTTTCAAGAGGGATT	Cipriani et al. 2006	Direct
UDF042	5	TTCAGTTTCATAAACCATCCAGAA	TGAAGCTGAGGCTGTAGTGC	Cipriani et al. 2006	17mer
UDF056	2	CGCACACCGTCTGTGAGT	CATGTTCTCCCTTCCCTGAA	Cipriani et al. 2006	17mer
UDF067	6	TGCTGATGATTGTATGTGGAA	TTGATCAGCAAAGGGGAAAC	Cipriani et al. 2006	17mer
UFFxa01E03	6	ACCCCATCTTCTTCAAATCTCA	GACAAGGCCAGAGCTAGAGAAG	Bassil et al. 2006a	Direct
UFFxa01H05	4	GGGAGCTTGCTAGCTAGATTTG	AGATCCAAGTGTGGAAGATGCT	Bassil et al. 2006a	Direct
UFFxa02C07	2	CTCTCCCCACAAAACCCTAAAC	AAAGATCGGTAGGCACAGAGAG	Bassil et al. 2006a	17mer
UFFxa03B05	2	GGAATCCAAGTTACAGGCTTCA	AAGGAGCCTCTCCAATAGCTTC	Bassil et al. 2006a	Direct
UFFxa03D11	7	GCCTTGATGTCTCGTTGAGTAG	TACCTTCTGCATTCACCATGAC	Bassil et al. 2006a	17mer
UFFxa04G04	4	ACGAGGCCTTGTCTTCTTTGTA	GCTCCAGCTTTATTGTCTTGCT	Bassil et al. 2006a	17mer
UFFxa08C11	2	GGACGTCCCCTTCTTTATTTCT	ACCCCACATTCCATACCACTAC	Bassil et al. 2006a	17mer
UFFxa09F09	2	AGAACCATCATCGTCTCTCGTT	GCAATCTCTTCCGGCTTAAACT	Bassil et al. 2006a	Direct
UFFxa12H10	5	GAAACTCTCCTCACTCTTTGCTC	AGCTCTCAATCTTCACCACAAC	Bassil et al. 2006a	17mer
UFFxa14H09	2	AGGCTTCCTACTCTCCCATATC	CCAAAGCCATAGCAGACTGTAG	Bassil et al. 2006a	17mer
UFFxa15H09	2	TTAGTAGTAGACCTGCCACAAGG	CGGCTTATCTGTAGAGCTTCAA	Bassil et al. 2006a	17mer
UFFxa16H07	1	CTCTACCACCATTCAAAACCTC	CACTGGAGACATCTAGCTCAAAC	Bassil et al. 2006a	17mer
UFFxa19B10	7	ATTTCTGTTGTCTCCCTCCTTC	GCTCGATCTCTAGCTTTCTCTCT	Bassil et al. 2006a	17mer
UFFxa20G06	7	ACTCAACCACCACATTTCACAC	GAGAAGTTGTCAATAGTCCAGGTG	Bassil et al. 2006a	17mer
